# Supplementary material for: Cannabis sativa L. Extract Increases COX-1, COX-2 and TNF-α in the Hippocampus of Rats with Neuropathic Pain
Source: Molecules. 2025 Jan 6;30(1):194. doi: 10.3390/molecules30010194 (PMC11721898; doi:10.3390/molecules30010194)
Supplement: Supplementary file 1 [file molecules-30-00194-s001.zip]

Archive with 1 entries (1 files):
- molecules-3342205-supplementary.pdf
